# Supplementary material for: Structural dynamics of the CROPs domain control stability and toxicity of Paeniclostridium sordellii lethal toxin
Source: Nat Commun. 2023 Dec 19;14:8426. doi: 10.1038/s41467-023-44169-z (PMC10730571; doi:10.1038/s41467-023-44169-z)
Supplement: Supplementary file 6 — Source Data [file 41467_2023_44169_MOESM6_ESM.xlsx]

## Sheet: Figure 1f
InsP6 concentration(pM)	TcsL1-1893(cleavage ratio%)	TcsL1-1921(cleavage ratio%)	TcsL1-2260(cleavage ratio%)	TcsL FL(cleavage ratio%)
0	0	0	0	0
0.76208	3.4572	2.457	2.457	0
2.28624	6.547	5.634	4.658	2.006
6.85871	18.236	5.987	5.874	3.844
20.5761	78.346	8.543	7.6354	3.672
61.7284	86.547	12.938	10.564	4.541
185.185	94.562	18.894	13.652	4.835
555.556	96.7345	23.458	23.45	6.256
1666.67	96.3524	62.145	30.235	7.542
5000	98.735	89.313	44.623	7.845

## Sheet: Figure2b-A549 cells
toxin concentration(pM)	TcsL FL		TcsL1-2260		TcsL1-1977		TcsL1-1921		TcsL1-1893		TcsL1-1808
	cell rounding ratio%	error bar	cell rounding ratio%	error bar	cell rounding ratio%	error bar	cell rounding ratio%	error bar	cell rounding ratio%	error bar	cell rounding ratio%	error bar
0.3			3.4516	1.0121	2.45143	4.932	6.4371	4.732	3.93479	1.1804	3.29714	0.869072
0.9			9.45672	4.5611	10.4576	7.463	11.1119	1.7264	8.38166	1.90417	5.88987	1.51251
3			20.1452	5.4321	22.3451	1.62829	20.8347	2.73846	19.1106	3.10814	17.6504	2.52559
17	3.85044	0.543109	39.2432	3.56432	41.5673	2.3471	45.6973	5.34673	42.3616	6.88565	30.4087	14.8377
50	7.80135	1.8384	83.1246	3.87986	87.4487	5.72351	92.8443	3.9271	87.6299	4.87986	63.9402	14.2072
150	12.7592	5.04275	96.8935	9.84134	100	0	100	0	100	0	98.9056	0.937666
440	31.5231	7.98901	100	0	100	0	100	0	100	0	100	0
1330	67.1075	2.8438
4000	94.7934	1.40124
12000	100	0

## Sheet: Figure2b-HeLa cells
toxin concentration(pM)	TcsL FL		TcsL1-2260		TcsL1-1977		TcsL1-1921		TcsL1-1893		TcsL1-1808
	cell rounding ratio%	error bar	cell rounding ratio%	error bar	cell rounding ratio%	error bar	cell rounding ratio%	error bar	cell rounding ratio%	error bar	cell rounding ratio%	error bar
9000	100	0
3000	95.8229	2.1506
1000	90.4969	3.37396
333.333	51.3987	3.77233	100	0	100	0	100	0	100	0	100	0
111.111	32.1744	5.16284	99.0919	1.06989	94.0126	1.46138	98.9368	1.18587	98.2714	1.53924	97.0968	2.95236
37.037	14.5049	3.67392	90.3303	1.5574	91.4275	5.63047	87.725	4.28326	89.0393	2.36359	74.8737	5.29321
12.3457	8.21354	2.8635	65.3696	4.09385	66.2477	3.93439	65.995	3.25506	70.6869	4.66148	52.8553	7.54682
4.11523	2.49925	1.1223	33.1487	6.6081	39.8044	4.11068	43.7	5.35706	46.6155	2.62215	31.4272	5.3075
1.37174	0.806429	0.693768	13.9843	2.82086	14.403	3.00227	12.4089	2.10905	11.3294	0.40097	7.8076	1.9384
0.457247			6.98309	1.86955	7.75156	1.97081	4.56886	1.17991	5.70398	3.14435	3.09211	0.868797
0.152416			2.38743	1.21299	2.61352	1.38148	2.02002	0.880768	2.26505	1.17177	1.59607	1.14
0.0508053			0.904063	0.811753	0.515251	0.566187	0.314159	0.488051	1.05662	0.991436	0.836834	0.759193

## Sheet: Figure 2d
Toxin concentration(pM)	TcsL1-2260						TcsL FL						TcsL2261B
	cell rounding ratio%						cell rounding ratio%						cell rounding ratio%
243000							100	100	100	100	100	100
81000							100	100	100	100	100	100
27000							100	100	100	100	100	100
9000							93.6842	81.7241	92.9412	87.6471	100	98.8095
3000	100	100	100	100	100	100	74.8387	80	88.4211	72.6316	63.3333	81.5152
1500													100	100	100	100	100	100
1000	95	100	95	100	95	98.6524	52.7119	40.7692	58.7805	52.5532	36.1702	62.1429	97.8723	98.6842	98.5915	99.0566	100	100
500
333	89.6552	77.3585	95.8065	82	80	75.2174	44.6154	17.5258	35.9259	27.5862	26.6667	19.6078	97.4576	98.0583	86.2025	94.5946	95.122	82.3529
166.5
111	81.6667	71.6049	65	68	84.557	70.7071	8.3333	3.3333	12.5	10.7143	16	9.0909	81.25	63.7255	73.2673	67.8505	78.3133	78.1609
55.5
37	53.8462	48.8636	28.5714	28.5714	56.4103	51.5152	2.31246	8.65432	2	4.7488	7.68934	5	48.1481	47.3282	49.5413	38.5965	50.8065	46.7213
18.5																		35.4839
12	28.1967	15.3333	29.2105	19.3548	19.7143	18.7719	0	4.62836	5.73625	4.72536	2.34862	0	33.913	27.1028	20	38.0952	31.5315	35.4839
4	8.91726	5	4.27361	5	9.28374	5							6.129	7.9104	9.6774	5	15.3333	18.75
1.33	2.37465	5	4.12874	9.28364	2.37153	2.3845							4.27264	2.38916	5	2.37453	7.8465	4.82644
0.44	1.27354	0	0	4.58625	4.8263	0							1.29386	0	5	1.29374	5	2.98264
0.147

## Sheet: Figure 2e
InsP6 concentration(pM)	TcsL			TcsL2261B
	cleavage ratio(%)			cleavage ratio(%)
0	0	0	0	0	0	0
0.76	0	0	0.986	1.254	2.5678	2.1345
2.29	2.006	2.384	3.3456	2.9654	3.2452	3.5674
6.86	3.844	2.7387	2.03871	5.0246	5.8625	6.2345
20.6	3.672	3.367	3.8453	25.897	30.457	24.765
61.7	4.541	4.0234	3.7834	36.548	39.456	45.675
185.2	4.835	4.0234	4.5632	61.234	54.725	65.475
555.6	6.256	5.8732	6.0324	70.231	75.265	64.634
1666.7	7.542	7.1623	5.8724	66.254	67.825	72.565
5000	7.845	8.9345	7.9991	75.325	80.234	70.265

## Sheet: Figure 5b
control	20ng-FL	I+FL	15ng-1808	I+1808-5	I+1808-10	I+1808-20	I+1808-30
0	350	420	480	350	0	30	0
0	380	520	670	210	90	0	0
0	380	520	500	190	160	0	0
0	520	310	570	50	230	0	0
0	470	300	660	270	90	50	0
	540	320	560	190	350	0	0
	630	620	460	380	90	10	0
	480	440	430	310	240	10	0
	360	500	510	240	20	0	0
	380	450	420	250	140	20	0

## Sheet: Figure 5d
	control										TcsL+IP6										TcsL										TcsL1-1808										TcsL1-1808+IP6
EDEMA	0	0	0	0	0	0	0	0	0	0	3	2	3	3	2	2	3	3	3	2	3	3	3	2	2	3	3	3	3	3	3	3	2	3	3	3	3	3	3	3	0	1	0	1	1	0	0	0	1
inflamatory cell infiltration	0	0	0	0	0	0	0	0	0	0	3	2	3	3	2	2	3	3	2	2	2	3	3	3	2	3	3	3	3	3	3	2	3	3	2	3	3	2	3	3	1	0	0	1	0	0	0	0	1
[truncated: 1 more columns]

## Sheet: Figure 6a
time(h)	TcdB1 1-1805			TcdB FL			Tcna 1-1801			Tcna FL			TcdA1-1834			TcdA FL			TcsH 1-1832			TcsH FL
	cleavage ratio(%)			cleavage ratio(%)			cleavage ratio(%)			cleavage ratio(%)			cleavage ratio(%)			cleavage ratio(%)			cleavage ratio(%)			cleavage ratio(%)
0	0	0	0	0	0	0	0	0	0	0	0	0	0	0	0	0	0	0	0	0	0	0	0	0
1	33.3454	38.2831	28.2831	13.276	7.39742	9.36451	13.9427	15.2834	9.92385	5.55418	12.5675	6.28345	22.564	28.456	18.678	1.2345	0.9234	0.8345	12.3425	15.5678	10.9235	0.9254	1.2345	2.3451
3	69.3089	64.2937	53.9273	20.1953	15.8365	18.1928	22.0601	29.4578	22.3948	14.9612	20.1953	18.2834	40.4561	46.436	35.346	2.4567	3.2456	2.0345	30.4563	39.4562	25.678	1.5895	2.3451	3.2451
5	88.0008	75.2837	65.2398	32.9676	23.3948	25.2837	48.5218	58.8323	50.625	34.5171	32.9676	28.2385	55.678	52.678	63.456	2.9245	3.2346	4.2341	45.673	48.8323	52.5632	2.6545	3.0234	4.2345
7	90.5584	89.2039	72.2983	37.3133	25.8274	28.8236	57.6505	68.2374	57.4657	38.4576	37.3133	32.2835	75.645	71.234	79.986	4.8725	5.5675	6.7245	64.346	69.562	77.568	4.8725	5.6725	6.2345
9	96.3395	90.0293	84.8238	38.0637	27.8461	32.9371	63.5029	79.9372	67.3723	40.2385	48.0637	52.3456	89.9345	79.683	84.8238	5.02345	5.9345	7.2345	79.678	80.6345	85.567	6.5674	7.2345	7.5678
12	97.8939	92.3948	88.2837	46.5853	38.2938	40.9274	75.4214	88.8237	75.2345	45.3846	50.5853	55.3847	87.6789	91.452	86.763	10.2376	9.8725	7.0234	88.845	87.7324	90.5632	9.2345	8.2345	7.9245
16	98.7975	95.8203	90.0238	52.7405	40.2938	47.9283	79.1786

## Sheet: Figure 6b
Time(h)	TcdA	TcdA1-1834	TcdA+InsP6	TcdA1-1834+InsP6
14			1
16.5		1
18	1
18.5	1	1
18.5	1
19		1
20			1
20			1
20.5	1
21		1
23		1
23.5	1
25			1
25			1
48				1
72				0
72				0
72				0
72				0

## Sheet: Figure 6c
Time(h)	TcdB	TcdB1-1805	TcdB+InsP6	TcdB1-1805+InsP6
10		1
11	1
11.5	1
11.5	1
12	1
14		1
15		1
18		1
21.5	1
24		1	1
35			1
36			1
40			1
40			1
72				0
72				0
72				0
72				0
72				0

[truncated: 3 more sheets: Supplementary Fig. 1, Supplementary Fig. 3, Supplementary Fig. 8]
